# Supplementary material for: Mortality in Antinuclear Antibody-Positive Patients with and Without Rheumatologic Immune-Related Disorders: A Large-Scale Population-Based Study
Source: Medicina (Kaunas). 2025 Jan 2;61(1):60. doi: 10.3390/medicina61010060 (PMC11767202; doi:10.3390/medicina61010060)
Supplement: Supplementary file 1 [file medicina-61-00060-s001.zip]

Archive with 1 entries (1 files):
- medicina-3373428-supplementary.pdf
